# Supplementary material for: Global Expressions Landscape of NAC Transcription Factor Family and Their Responses to Abiotic Stresses in Citrullus lanatus
Source: Sci Rep. 2016 Aug 5;6:30574. doi: 10.1038/srep30574 (PMC4974498; doi:10.1038/srep30574)
Supplement: Supplementary Dataset [file srep30574-s2.xls]

## Sheet: Sheet1
Table S2. Promoter sequences of 80 ClNACs.
>ClNAC01GGAGGGGAGGTTGGTGGGGTCCACTTTCTGACCATTTTGTCGACAGTCAACCCTCCTTTCTGACCACCCAGCCCAGCCTTACCCTTTTCCTTAGCCGACATTCAAGCACCCCACCTCTGCTGCTGACGTGAGCAGTGACAATTATCACTTAAAACCTTAAATTCTAAAGTACTAATTTCAAACTTTAAACAATATCGTATAAAATTTATGATTTTAGTCCATTGAACTCCAAAAAAAATTTATGACCCAGTCTAATCCCTTCGAAAATTGATTCTCAAACATGTTAACTTCTTTCAATTTCAGTTTTACAAAATATATGATTAAAAGTAAATGCATTAATAATTTTTCAAATAGAATTTTGACCACCATCTAAATGTTGATATAATTACAA…
>ClNAC02aGATTTCTTCTTTCCCTTTTTTCTTTTTTTTTTTTTTTTTTCTTTTTCTTTTCCTAAAAGTGTTTCCTCTGCGACGCTTGAAACTTAGGACGTAGGAGAAAGAGGCGGATTTTATAGAGGAAAAGAAAGAGACACGTGTACAGTTCAGGACGTAGTTTCTAGAAGACACGTGGGCGGTAAAATTTTCCAGTGGTCCCGGTTGTGCGACGCGTGTCAACAAAGAAAGTGGGGTGCGTGCGTGGCAGTGCTGGTTGAGGGAAATGATTTGGTCATTACTTACGAAATGTGTGTTTGGACTGTAGCGAATGTTACGTCATCCGGGTCGGGTCTTTTTGGGACCGCTTTTGGGAGTTCGGTACGATGACGAGAAGATCATGGGTGAAGTCGGCCG…
>ClNAC02bTTTTCCTCTGATATTTCTCCGGCGGCCGGTTTATTATGGTTTTTTTTTGTGTTTGTGTCTTGAGCTTCGTTGACGGTTCAAACGTGGAAACAATGGGAGGGAAGGGTATTTATAGGGGTGGGAGAGAGGGACAGGTGGCGGAGAGAGGGAAAAAACACGTGATATATAAAGCATTTGGTTGTCGACCAGAGAAAAGAAGCGCCGCCTTAAACACGTGGCGGATTAAGACGTGAAGTGCATGCGTGACCAATGGACACGCATGCAGGTGATTTTGTCATGGCTTACGCACCTTGTTTTGGATTAAAGCGCCAGCAAAACGCTGCAGATTCCATTACTCGCCTCACACAACTGCGAGAAAAATGTCGTGATCTCTATTTTCTTCTTCTTATT…
>ClNAC05TGTATGATGTTAATCCTGAAAATTTACATTTTTTTACAAGGTCAAAATATTTATATTTGCCTTTAATTAAGTTAATTTCTTTGATTCTAGGATTGATTTAATACACTTGTGACATGAAGAATTCAATGAGATTATGAGTTCAAATTTCCAGTAATGTCATTGGTCTAAGGAATCAAATTGAACCCATGTAGAAAAGAAGAGGAAGGAATCAAAATTTCCAATGGTGTTATTGATCTAAAATGTTTAGATTTTATGCCAAAGTATATTATAACTCAATGAGGATTAGTTTCCAACATTAAGTCATAGTGTGTGTGTATATATATGTGTTTCACTATGTTTTAAAATTTCTTTAATGGCTAGTTTTTGTCAAAGTAAGAACAACTAAGTAAGT…
>ClNAC06TCTGTTTCTTGCTTGAGAGCTTGGTGGTGGCGTTTGAGAGCTTGATCACTTACGTTAATGGCAGAGTTGAACATGCCCCCCATGGCCTTTCTAGAGCCCAATTAACGATATCCTTTGAGGTTAAGAAATAGGGGGAATCTCCTGTTCTCAACAATTTTGGTTAAAAGTTTTAAAGGATGTTCTGGTTTTGATCATTTATTAAGATTCAGCTATTTTTTTCATGGTTAGAATGATGAGATTGAGAATGTGTGGAGTTTACTTCGTTGTGTGGACTGTGCACATTTATCTCCAACAAAAGTGGTTGGAACTGTAACTGTAAATCCATCCAATGTTCTGTCTAAAATGATGTTTATCATGTAAAGTCTTAGACTCGATTTCTTTTTGCCATTGG…
>ClNAC07TTGTTTCATTCAAGTCAAATGAAGAATAGAGGCAAACCCAAAACCCCAACACTTCAAAGAATTGTTTCTTTGAAACATTGTATCCGTTTCAACAATATAATACATAAGTTTGTGAATTGTTTTTTCAAAGGCTAAAAAAGTGTTGTTGTAAAACCCTAAAAATAATTATAAACAACAAGATTTATGAACTTCTATACATAATCATTATCGAAATGTAGACAAAAAGAAACAGAAAATGATGATCATTAACAACCCTAATGTTCTTGGCTTAGCTCAAAAGTCTCACACCATTCCATCATCATCATGAAGCCTAAAAACATTTCATTAACCAAACTCAAATTTTTACCTTGCTTTGGATCTGCCCTTTGAAACCCAAATCTTATTTTCTCCA…
>ClNAC08TGGTAACCATTTTATTTTTCTTTTTAATTTTTTAAAATTAAACTTATTTACTCTCATTTTCTTACAATGGTTTGCATTTTTTGTAAGTACAAGAGCTGAATTCTAAACCGAATTCCAAAATTTTAAAAACAATTTTAAAAAAATTACTTTTTTTATTTTTCAAAATTTGACTTGGTTTTTTAAAACATTGGTAAAAAAGTATATAACAAAGACAAGAAATGTAGAGGTGGAAGGAAGTGTTGATAGACTTAATATTCAAAACTAAAAACTATAAATCAAATGGTTACCAAATAAGACCTTAAAAGCTATATATATATAGTTTTTAAATCTTGGATTATTGGTTTTTGAAAACATTGGTAAAAACTAAATAATAAAACAAGGATATTTAGAG…
>ClNAC09aTAATATATAACAAACAAAAGAAGAAAGAAACCCTAAAAAGAGGTGAGAGTGAAAACCCTAAAGTTGTCACCTTGCTTTGGAACTAAGAAACCCTAAAAAGAAGGTGAGAGTGAAAAGAAGAAAGAACTAAGAATTGAAGAACAAAAAAGAAGAGAGGTAGTAATTAAAATTTAGAGGTTTTAGATTAGAAGAGAAGAGTGTGAAGAAAGTTGAGTTGAATTGAAGGCAATATATGCTTCCTTTCAAGGGGGTTTCCCACCGAGGGATCAGCCGCTATTTCTGGTCAGTCTTAAAGGAGCCCTTCTTTCTATAGTAACAATTTAACAACACATACCAAGAAAAAGAAAAAGAAAAAAATCCTAAAAGGTCAAGAAAAATGGACACTTTTCA…
>ClNAC09bTCTCTAATTAACTTCTCTCACAACTTTCTCTAATTATGGGTATAATTATATATATGGTACAAGTTTTAATGGCCCTTTAATTTTGTGTAGAGCTTTTTCCGAAGGATCAGCCGAGTTTCAAGGTGGGTTTTAATGCCAACTTTGTGTTTTGCGAGGACCGCCTTATTTTGGCTTTTTACACAAACAACAAACGTCGGTGATATGTATAACCCAACATTTTCAATTTCCACGTCCTCTATTGTCTCTAGCTCTCATCTAAAAAAGACAATATATATTTGGAGATGTTTGGGAGCGTTGAGTTAAGTTTTCAAATCTAGGATTAATATGTTAGAGCTTTGAGATGCATAATAGTATTGAATTTCTCGATAAATGTGTAAAAATTTCAATAGT…
>ClNAC10ATTCTAATTTTATTTGAACTAATGAAATTAAATTTAGAATTAAAAAAAAAAAAATGGTTTCTAAAATTGATGCTTGGACACAGTTTTGACATTGTGAACCGAGTGAAGGTGAAAAAGGTCAATTAGCGTCAAAATGAAAGATCAATTAGTGAGGTCCTCCATTACAAACTTGGCGCACAAGTTTCCTTCTCGGACTCCAATTTAATACAATTTTCTTTATTCTCAACTTTGCCCTCCTAATTCAACACTTTCTAAAAATAATTATTATTCCCTTTAATATATTATTTTTAAAAATCATAATCATTTTGTAAAGGAAAAGTTTGAGAATTACCCTTCATTATCACTACGATTCCACATTACGATTCTCTTACAGATATTTCATTTCTTTATA…
>ClNAC12GGGATTGATTTTATTTCCAAAAAAAAGAAAAAACAAAACGAAAGAAAAAGGACAGGCCTCAATCAAAAAACACTGAGACCAGTCCTTAGAAAATGAATAATATCACCTCCAAACCCTGCAAAAAAACATACGTACACACATAAATATCATATGGGTCAAAGATGATATTTTGAAATCAGAAAAAAGTATAAGAAAGAAAGAGAGAGAGAGAGAGAGAGAGAGAGAGAAAAACCTTTGGAGATAGAAAATAAAAATGAGAGAGTTTGAGAAGAAGAGGGAGAAAGAAGGTGAGAGTTTGGGATTGGATATGAAGGGGTTCTGTTAAGATGCAAACAAAAAGAAAGAAAAAAGAAAAAGGTGAATAATAATTAAAAGAAAAAAAAAATACAAG…
>ClNAC15ACTATATAGGTAGGCTCAACTTGAAGAGAGAGATCAATACCCAATGATAACAACTCTGTTAAGACAACCAATACACCTTTCATATACACCTTCCCAATAATGTCATATTGTCAACCATTTGGACTTTAAAATGTTATAATTTTACTTTAATTTTATTCTAAAAAAACCACGTACCAATAAAAATATTATCTTAATTTTAGATATAATCATGAATTTTCTCTATTTCTAGAAAACTTAAGACTTTCATCACATTTCCATCAATTCATCATTCAAAGGATTATATGGAGCAAAACTTCAACCGATGATTAAGATGTTGATATATATCAATATTACACAATTTTACAAATATATTGATAGATATATTGATATTATATCGATGTCAACAAATACT…
>ClNAC16CAACAAACACCTAAATCACAGAATGAAGAAATCAAAACACGGAATCCTCCGACAAAATCGACGACGACGGTGAAGAAATTCGTCTCGAAACTCGAAGGATCTACACAACCCAATTTGAAATTGCGAAGGAACTGCAATTTCCTATCACCGGCGACGGTCGAAAGACCGTCCAGAGAGAGAGATGGCGGAGTGGTGGCTGTTTGGTCAAAAGAAGTAATGGAGATGAAGCAGCGAGGGAAACTGGTGGCGGACTTCTTATCATTCGCCGAAATTTCCCGGAACAAGAGATAGGGAAAAATGATAAATTTATTTTTATTGTTTTAATTAGGTTTAAATCCTTTTTGGCATATATGTTGTAATTGTAATGTATTCTCCAATTTTGTTTATTATT…
>ClNAC17TTTTAGAGGTTTAGACTTTTGATCTCCAAAGCTTCAAGAGGTTTGGATTCTTCAAAGCTTCAATCTTTAAAACTTGTATTCTTCAGATCTTTAGAGTTTCAGGTTTTGGATCTTCAAGGCTTTGGAGCTTCAAGAAGTTGTAATCTTAAGGTCGATCAAATTTTCAAAATTTTGAAATCTTTAGAGCTTTGTCTTCAAAGCTTGAGCACTCTGTTGTTCATGCTTCCAACCTCCCCAAATGAAAGAGAAAGGTCTCTAATTTCCATGGGCTTGAGCTCATTTGCTTTTGGGCCTGGGCCTAATATTATTTCCGCAAATGGGCTTGAATTGTATTAGACTTTGGACCTGAATAACTTTAATTACTTGACCGGATTTAATATTTATAATTTCT…
>ClNAC18CTATAAGCTTGGTGGTGGAGAAGAAGTGAGTAGGGGAGTGAAGAGAAATGGCGAAGGAAGGGAGCATTTAATGTAGGGTTTTCCATTGACACTGTGAATGGGAGTGTCCGAAAGTCTTCCATCTACTTCTTGAAGAAGCTAATGGTCTGAAAGTGAAAGCGAAGGTTAGAAAGAAAAATTTGCTATTGGTAACCGCCGCGAAGCATTCCCCACCACTCCCAAGCTTCTTCCAAGAAAATGCCATGGTCCACTATCAACCTGCTTACATAGAAATGATTAAAGGAAAATAATAATAATAATAATAATAATAATAAAACATGGAAATGATGAAAAATGACTCCTGTGATTGTTGTACCTTTTGAAATAATCGTCGATGGATGTAAAAATAGTA…
>ClNAC20CTTGTGGGGAAGGGGAAGGGGAAGGGGAAGGGGAAGAGGAAGAGGAAGAGGAAGAGGAAGAGAAGGAGAAAAAGAAGAGGATCGATTGGCAAAGAAGGTAAAGAAGAAGTAATCGGGCGGAGAGATTCTTTGTTTTATTAAAGAGTCAAAAACTGAGAGCTGAAAGAGAGAGAGAGAGAGAGAGAGAGAGAGAGAGAGAGAGAAGAAAAGAGAAGAGAGTGCGATTTACTTTTCAGAGAAAATGAAGAAAACTGTAAAAAGAAAACAAACTGAGCGTGAGCCACTTTAATTTTTAATATAATATCCTTCTTTTTTTTTTTTAATTTTATTTTCTAATTTACCAAAATGAAAAAACGCGTTTGTTTTGTTTTATGACGCGCGGCCATTTGTA…
>ClNAC21CTCCTTCTCCCTCTCTCTCTCACCCGTTCACGGCGGCGTTCCTTCGCCATCTCCGTTTCTCCCCCGCTCTCTTCCTCCAAATTCCGGTACGGTTTCTGGGGTCTTTCTCTCAAAATCTGCTGATCTCTTTTCCCTCCATTTTCCATCGCGGTGATGATTGGTGTTTATCATCGTCTTTGGGGATTTCTGGGTTTTCGTTGTTTCTGTTCTTGAGTTGACCTCGTTGGTAACTTTCTACTTTGTTCAGAAACGAGGGTTTCTCTGGATTAATCTGTGCATTTACTTAATACCCTTTTGATCTCTGTTGGATTGTTTCCTTTTTTTTTTTTCTTTTTTTTTTTTTTGCATTATGCAGCTTTTACTTTGATGTTTTTGTTTGATAACTGTGTTT…
>ClNAC23TTGACTTGTTTCATGCACCAACTACATTTGGAAAAAGTGTTATTTAAGGATGAGCAAAGGAAGGAGAGTGTACGTGTAATTCCCATTTTGACTGTCTTCCATGAAAACTTTATTATAACCACCCAAAGTGAACCTTCCAATTTTTCAATTTTTCAATCAGCTGTTTTTAAATATAGTAAAATGAGTCAAAATATTTACAAATATAACGAAATGTTATGTCTATCACTGATAAACACTAATAGACTACTATCATCTATTACTATCTATTAGTGATAGACATTGATATATATGTTTACTAGTGTCTATCAATGTCTATCAGAAAATTACATTTTGTTATATTTGTAAATATTTTTAGCAGTTTTGTTATTTAAAACAATTACCCTAAAATTTA…
>ClNAC24CTCTGTGGTTTTGGTTTATTATTGGAAGCTAATTCCCACTCCAACATAAGAACAAAAAGGACCATATGATTGGTTGTTGGACAGAGAGAGAGAGAGAGAGAGAGAGAGAGGGAAAAATAATAATAATAATAAAAAAAAAAAGATAAAAAGATAAAAAAGCAAAATCAAGAGTTTTGGGCTTTGTCTACTTGTGTTTTATCACCAAACAAAACAACCACCTCGTTCGGATGTCGGGGGAAGGAATTTTCTTTCTTTTTTTTTTTTCTTTTTTTTCTCTCCTTTTAATTGATTTTGTTGGTTCCAAGCTCTGAAGTTGTGTTGAGAGTACACCAGGTTCCTTCAAATTAAGAGAGAAAAGAGATCAGAAAATAAAAGAAACAAAAAAAGAAAA…
>ClNAC25GATCTCTTCAATTCTTTTTAACAATAAATTAAAAAACCAACTTACTTTGGTGATTTTGGAGGATGATTAATTCTTTATATTATGAGGGACATGGAGAAGTATATCTATGAAATGACACGTGTAATTTCTGATGCAAATCAACGGATTGAAAATTTTTGAGGATTTTGATGATGAAATAATAATTAAATTTGTTTTGGGTGTCATGCTTCCCTTGTGAAAGTATACAAATATGAAACCAAAAACAAATTTCTCATATCAAGGCATATGGCATGCTTCCCCCAAGTCACATCCTAATCCCCTCTCTCAAATACTCTCCTCATGAGTTAGGTTAATTTGTATGGTTTAAGGTTAAGAATTATTAATCTCATCAAATTACGGGTTTACATTTAAC…
>ClNAC26AGTAGGCACACTTGGGTATATCAACTATAACTAGATAACCATTTGATTCTTGGATTTTATTTTGAAATTAATTAAGCTTAAACACTAGTTCTACCCATAAATTACTATGTTTTGTTATTTACTTTCTACTAACAGTTTAAAAAACTCAAGCTCAAACCACTTTCACCCTTTGGGAGGCTATTATCCTTGATGCCACTACTTGGTGCTCTAAATCCAAGTTCTTTTTTAACTACGATACTTCTCGTATTGCCTTAAATTGGAGAGCTTTCCTCTCCCTCCTTCCTTGTACATTCTATTGTCTCATTGAAGTATTTTTTTTTTTGGAAAAAAAAACTAAACCAAGTTACGGAAACTAAAAAAAAAAAAAGGTAGTTTCCTGAAATTTGTTATG…
>ClNAC27CCCCCATTCTTTTGATAATTGTATTATTATTTGCGATTCTTTCAAATCTTTACTTGATTTTCCGATTCTGCTCCATTATTCGTTGCATTTCATGTTTGGATGGTGATGATCGAAGGATCGGGGTTTATTTCTTGTACTTGAGTGATGGGTTTGTTTCGTTTCTACCTTTAGGATCGAAATTATGTAATGTTTATGTGGATGAGATCATTGATCGGCTAATTCGTTGATGGTTTTTGAACGATACTTGATCTGGGTTTTGTGAATTGTTGCCATATCCAGGTTTCCAGTTGGTTAATGTCGGGTTTGACTTTTCCTGCACCATGGTTTTCATTCGGAGGGATGTTGGTTTCCTAAGTGGAACTTTCTGTTACATCGAGCTGTGGCCTCATGG…
>ClNAC28TCTTTTCTCTCTCTAAAAACAATTATCTTCTGCAAAACAACCAAGGAAAGAGAAGAGGAGAGAGAAGAAGAGAAATAAATTGAATTAAGAAGAATAATGAGTACAAAGTTATATGATCAGCAGGTTAATTTTTGGAATTATAAAATCATTTAGACAAATACGTATATATATACAAATATTTAATTTCGATGGAGTCTGTGGGCCTAACCTTTTTCGGACTAGCATGAACATAAACTTAACGGCTGGAGTGTGATGGTTAATATGCTCTTCATTCTCATCTCTAACTCCGTCCTTCTCTATCTTTGACTTTATCCTTGCCTTATTTTTATTTAAAAATACATGTATATAATAAACTTAAATTTAAAATTCCATGAACTTTTATTTTTTCTTT…
>ClNAC29GTATAAACATATGTATTGTAATTTTACTTTGTGATGAATGGAATAAGCAAAATGTAATAGAACTTATGTTTTAAGAAAAATAAGTCAAACTTTATTTAGAGCTTATGGAAATGGTTATCTATGGGAAAAACCTAAACGTTTGGAAAATGAATGCAAAATTTTTTCTACCATGATTGTGAAATTTGAAGTCTACAAACGCCGCATTTGACAAAATTAGTTATGAACACTTGATTAGCGTACTAGAATATTGCAAAATTTCATTATTCCATTTGGAAAAATGTTTACGAATTTAGTTTTGTTTTCTTTATGCACTTTGGTTTGTGGGAATTAAATAGGAAAGAATAGAAAACAAAAGAAGACTGTGGAGGGATGAAGAAAATCCCAAATGTCA…
>ClNAC30CATTATTGAGATCAAGTAGAGTTGTTTGAGTTAGGGTTTGGCGTATTTGTCCCCTTCAAATTTTGTTTTAAATTTTCTTTTTTTGGTTAAATTGCAAACTTGGTTTGTTTGATTTAGAGAAACTTAGAATTTAATTCTTATGATTTGATAAAAGCCATTTATGAGAGTTTTATCAAATTATATAGACTAAATTCTAACTTTCTCTCATTCAAATGCGGTTGCGAATAACTGCTAATCGCATTGTTCCGATAACCGTTCGAGTAGTTTTCGAGATCATCAGTTTGAGTTCTTGAGAAGTCTTGGTACATTTTGTTTTAGAAGGTAGGATGTGATTTTTATTTTTTCTTTTAATTCCACACGTGTAACTTACAAAAGAGAGAGAGAGAGAGGA…
>ClNAC31GTTCGTCTGCTGATGTCCAAAAAAAGACTTGAGGAAAGACAAAAGGGAGGAGAGAGTGATTATAAAGAAAGGGTAAATTATATAGGGATGATTATATGAGCACTGAAACCAAAGTAGAAACTGGAAAGAAAGAAAAAACTATGAGGAAATGAGGAGAGCAGAGAGATATAGATTTGAGATTCTTAAAATGCTTTCATGGGGGCCTAGAGAAACGCACCTGAAAAAGGCCTTCCCTTCCCGGACTAGGTAGCCAACAAAATTATATTTTATTAATATGTTTTTTTTTTTTTTTTGTTGGGAGAAAAAAGAGAAAAAGAAAAAGGGGCGGTTTGGTAGGAGAATGTTAAATGCAAAAGTTAGTGTGATAGAGAGGGATTTATGCGTGCGCATG…
>ClNAC32TTATCAATTTCAATATCGCGTATGACACCTGCAAATATATTTAATTCGATGTATTACTTTCATAATTTCAAATAAATATTTGGTTTTCAAGTTGAAGCTTAAGGGCAATGTTAAGTTTTCAAAATGGAAACATAGGAAGAAAACAATTTCCAATTTCAAAATGCATTTTAAAACTTGACCAAAGTAGAAAATATTTTGACAACATAATTTGTCTTCATAAAATCAGAACCTGGAAAGAAATAATAAAAAGTTGTCTATAGTATTATATTTTTAATCTCTATTTTCACAAAAACTAAATACATATTTAATATTTATATCTAATTAAAAAACGCACATTGGTTAAATTCAAGTGAAGCAAAAAAAAAAAAAAAAATTATTCAGATTATCCATT…
>ClNAC33GGAAAAAGAAAAAAAGTTGTCGGAAATGTTCAGGTCCGGTGAAGAGAGGGCGGAGAGATTTGATGGGAAGTTGTAGAGAAAGAGAGATTATTGAATAAAAGTATATCCAGGGGAGAGGTGAGGCTTAAATAATGAAGGTTCCGTGGCCCCCAAGGAAGATTTCAAGGGAAGCTTTGAATTGGGAGCTAGCATGAAATTGTTTTATTTTTTCTCCTATATTTATATATATATATATATTAATTAATTAATTAATTTATTTATTTATGACATCCTTCTCACTTTCATATGATTGCTTTTGATTATCAACAATTTCTTACCTTACTTAGCTCCCACTCACGCGTTAATCTTGTATAATGTAACTCTACTTTATTTTATATTTATAATTATTATT…
>ClNAC34ATATAATTAACACTTTGCACAACTTTTTCTTAAAAAATATATTTTATAGTGTGATTGAGGTGGGTTGAAAAGAATAGATAGATACAATTCTACCATGCACTAAAATATTGCTCATATATAAACAGCACGATACTTTGGATGCATTTAAAGATGCCCTCTATCATTCTACATCTCATTCTAATCATATATACAAAGAAAAGAAAATTCTAGTTTTTTTTTTTTTTTTTAAGTAGTTAGAAGAATTTGTCATATGACAAAGTATATGATTGGACCATTAAGTGAGATACACAACAATGAGATTTACAACATGGTAATTATAGTTTATGATGCACCTAAATAATTTTCATATATAAATTCACTTTGTATATATTAAATACCATTTTGATCACGG…
>ClNAC36aTTCTCCTTTTTGTAGTGCTAAAAAAGCTTGGTTTTAAGAGTGATCAACAACAGTTGTTGAAGTGAAGCAGTTTTTTCCTTTTTTTTTTTTTTTTTTTTCTTTTCTTCTTTTTCTTGCTTGTTTTATTACAAAGGGTTGTTAAGATATTGGCCCATCAAGACAATGAAGCTAATGAAAGACATTTATAAGGCAAGTTAAAGATTGGTAGAAGCTAGAATCTTTGTAACTTCTCTAAAGTTTTGGCTATTAAAGAAGACTTGAGACTTAGTCAAGAAACTTTAGAACAGAGAATTTGAGTTATTTATGTGGCCACTTGGCAACAATAAAGGTAAAAGAAAAAATAAATAAAAATAAAGTAGACCCCACACGGCTTCTTCTCATTAATTCATC…
>ClNAC36bCGAAACTATATGGAACAACCTTAAATGTAACTACAAATATAAATGGTTATATATATATAAAAGAATATGGAATGGGATGTTGTTACTTAGTGCTGTATGTTGTGCAAATGAAAGGGACCCCACAAAAGACTTGGTCTTTGAAATAGAAATTAATACCTTTTTTTTCTTCAAATTTGATCAAGCTCTATTGTGGGTCCATTTACACAAACTATACTTTTTCTCTTTTTCTCTTGAGTTTCTAGTCATCTTTCCTTAGAGAGAGAGGAGAAATTATGGGAGGAGATTGTGATGTCAGTGATAAAATTATTGAATAGCAGTTATTATTAGAGGGAGAGTATGTAAATTTCGAAAAATAATTGATTTCGACTTGTTAGCATTTGGGAGTCTAAA…
>ClNAC37CTTTCGAGAACCGCGTGCTAATTTGTGATTACTGATCACGTCATCCTTACACCCCGTTTTTTCCCCTTTTTTAAGTTCTAAAATAGAATTAAAATGCTCTTCATTACATTATTAATTAATTCCAGACTCCAATGACTCTACTTTCCATGAGAGAGAGTGAAAAGTTAAAAATAAAAAGAAAATTGTTTTAATTTTATGGATGAGACCCCGTTCTTGGGTTATCATTCCCACCATTCCCCAACACAAGACAACATCATTAACACCCAAGAAAACCCTTTTCGTTCTCCGTTTTTTTGCCTTTCATTCAACATTTAATATTTAGTATATTATTAGATGATATATATTATTGTATTTTATAAATAAAATTCGTAAATTTATTAAATATTTAATG…
>ClNAC38AACATAGTGAAGGATTAAATTATAAAAAAAATATACCTAAACTTTTTAAAATTTTATTTTAATCCTTCAAATTTTAAGTTTATTTCAAAAACAATCTTCATAGACTTTGCCATTAAATCTAGAGACGGAAAAGTTTGTAACTACAGAATGCATCGACGTAAAATTAAAATAAATAAATAAATAAATAAAAAATTGTAGAATAGAATCTAAATTGTTTACGAATAAGATATTATTTATCTACATTCGATATATTTGTCAACCAATGAATTCAACGTTGACATTATAGATCATTGATATCTTTTATAAATGCTCGCAAACACATAAACAAAAGGGTTATTTGCAAAATGAGTTTAAATATTTATAAATATATATAAAAAAATCAATGTCTATC…
>ClNAC40aGAACAACACTATTTGATAAACATTTTTTCAAATCAAAAAATATTTTGTGAGGAGGCCAAAGTTGCAATATCATGAGCAGATTTGTTCTCCCCTCGAAGGATGTGACAAACTAAACAATATTAACAATGTTTCCAACAAAAAATGATATCCTCAATGAAGACTAAAAAAACAGAACAAAAGTTCTCCTCATTCAAAAGCTTAATTACCTCCACCACATCAAATTAGAGGGTTGTTATCAAACCACTCCCCCTCAATAGTACATGAAGCCCTCCAACGGTACTTCCATTTCTAGCAAAATGACACTTTCATACTTTTGGATGAACTTGCAACCACCCAAAATTGTTTGGCCCTTGTGGTCACAAATTAGGATGTCGAGCTAGTTCTACCACT…
>ClNAC40bCTTTCGAGAACCGCGTGCTAATTTGTGATTACTGATCACGTCATCCTTACACCCCGTTTTTTCCCCTTTTTTAAGTTCTAAAATAGAATTAAAATGCTCTTCATTACATTATTAATTAATTCCAGACTCCAATGACTCTACTTTCCATGAGAGAGAGTGAAAAGTTAAAAATAAAAAGAAAATTGTTTTAATTTTATGGATGAGACCCCGTTCTTGGGTTATCATTCCCACCATTCCCCAACACAAGACAACATCATTAACACCCAAGAAAACCCTTTTCGTTCTCCGTTTTTTTGCCTTTCATTCAACATTTAATATTTAGTATATTATTAGATGATATATATTATTGTATTTTATAAATAAAATTCGTAAATTTATTAAATATTTAAT…
>ClNAC41GAATGATTTTTTTTTTTTCTTTTCTCAAAATAATTCAATCAAAGGGCAGAGGATGACACATGAAACGATTTAGAATAATTAAAGGGAGAAAATATTAAAAAACTTGCTTAAGCTTATAAGTTGGGATAAATTTAATTATTTAAATGCCTTAAATGTTCCATCTCATTTGTGAGTTTGCAAATTAATTTGCAGAGAAGGTCTAACATGTAGAAATTAGTATTAATTGAGAAGGAAATGATATTAGTAAATGTAACCTTGTGACAACATGTTGGTTAAACAAATGAATTAAGGTAAAATTTAATTATTCTAATGCTTTAATATTCTTAACCAATGGATCCACATTCAAATTGGACCTCTACATAATGCCTGTATAGCTTAAAATCTATTGTAA…
>ClNAC42ATTGTGATCTCTCTGTGTGGAGAGAGAGAGAGAGAGAGGGGGGAGATCAGAGAGAAATAACAAAGGTTTTCAAGACATGAAGTTTGAAAAAGGTTTGGGAGAGAGAAGCTATATTCTTGGCATGTTCTTATAATAATAAGGGACACCAGAATTTTATTAAGTCAAAGTCACACCCTTTGACTATAATTCGGTAATGACTCAACTATTTTGCTCAACAATTATTACATAGCCAAAGTCGATTCTTGAAGGTTATTTTCCATTATGAACTGAACACTTCGATTCATTTCATGATTCGGCTAAAAATCGGATCGAATCGAACTGTACACACTCCTACTAAAATGATAATTGAAGTCTTATTTATTAAATTATCTACGTTGGTTATCTTTTACCA…
>ClNAC43GGAGTACTTAAAGAAACAACTCAAAAGCCAGAAAAGAAAAATCAAAGAAGATAAATTCAAGACAAAATGGATTTAGGATCAAACTCAGTGATTAAATCAATTCAAATCAAATCCTAACTTATATATAATATGGAAATATCTATCTCATCCTAATCCTAAAAGAAAAAGGTAAAGTCATTCCTAATATAAATTACATTATTATAACTCCACATGAGGTATCTTAAATCTTAATCTTAAACGTCATTTAAAATTTAAACTTTTGACTCGATTTGCAGGCCTCTCTCCTGCAAATTACGAACTAACCGTCTACTTTCAGACATTAACATCAATAGTACCTATCTTTTTGCAACAAAACTCTAACAATATAGATTTTATATATGAACCGAAGGAT…
>ClNAC44GATCAAGAGAAGAAGAATTAGATGATGAGAGAGTTGGTTGTTTGAGAGATGTATAAAGTGAGTTGGGAAGAAGAAGAAGGTTGGATGTTAGGTTTATATAGTGATAAAGATTCATTATAAATAAGGGGGAGAGAGAGTCAAGTCTTTGGCATTGACTGAGAGAGCAAGGGATATGACAGATTAGATATATGTGAAGAAGAATCTTAACAAGACTTGTTCTTTAAGACTTTTTAAATTAAGAAGAAATAATAAATAATAATATACCCAGAATATAATAGGGCCATAAATTTGTCAATATGCAATTGTTTGCATTTGCATGGTCTTCATCTAATACCATATCTTTCGTTTTGTATATGTGGATTATTATATATCTCTTTTTAATTCTTTTTAG…
>ClNAC45TATAGTGTGTTGAGAAGTAGTTGGTTTGGAGAGAGTTGAGGGATAATTGGAGGAAAAGGGTTTTCTGGGTGATATATATATATAAATTTAGAGTTGAGGAGAAGGGGAAGATGTTTGAATATATATTTGAAGGTCAAAAGTCTTGGAGCTCTGACTTCTCTAGAGTGGCAGAAGCATATGAAAGATTTTTGGCTTTGTTTCTCTTTTATTAATAATGTGGAAGACTTTGTTTGTTTGTTTTTCTTTTAAAAGGGCAAAATGGTTTGTTGAATGGGAAGGACTCGTTCTTCCCAAGTACACCATTTTGGACTTCATTCCTTTAAAAGGAATAAACATAGACAGATCTTTTTAACCTCAAATTCTCTACCTCTATTATTTCCATTAATAACAA…
>ClNAC47GGCAGCCTCTCACTATCTTTCTGATCTCTAAAATAATATATAAAAACCCTCTTTATCTTTCTCTTTTCTTCCAGCCTCAAAGGTTATAAGAAGTTTAATTCTTTAAAATGGAAAGGAAGTCCAAGTTTAAAGCTTATATCACCAAATGAAATCTTTCTCTGAATACATATAGATATATAATTGAATAATGGAGGAAAAAGCCTTACCATGAAGAAGTCTCCTTCTTAATTAGTGGGCAACATATTTGACTAAGAAGAGCAGCCAAAATGGTGAAATGATTCATTTCAAAAAGATCAACAAAGAAGAAAAAAGGGTTTGAAAACTTCTTTCATTTCTATGTGTTACATATATGCATACTTCAGCCTTTTGCATTTTTGTGCCCTCCTTTATG…
>ClNAC50ACGAGTCTAATAATATATAAATATTTTTTACGAGTTCAACTTTACAACTTTTTTAAGAAAATATTCTCTTTTGTCCATCAGTTTGGTCTAACTATTAGGATTAGAGAGTATAAATTAACTGATATTATATTTGAATTAAATGGATTCTAAGCATATTAAATTATGAATGACTCAAAATAATTGGAATTTATTACCTATACGAATAAGGTCTACATTTCTTTCCTATAACTAAATCATAGAAACTTTGTAATTAAGTATACTTAGCTTTGAGTGACTTATTGGGAATGTTCCTAAAAAACATGCGTGTGAGGACATGCAAAAAAAATTGTGTTGGTTTGTGAGAGATAGTCTTCACTCTTAAAAGTAATTTTTAGGAGGGAAACATAAATGA…
>ClNAC53aCTCAGTAGAAGTTCTTTTCAATTTTATTATCTTGTCTAGATTATTTTTTATTATAAAAATTGCACAGTTTCAAGCTAAAATGTATAATTTCGCTCAAAATTGAATTGATGAAACTTTTGTCTTTTTTACAATCTAAAACTTTCATTTCCAAAAAATCCAAATTGAAAGAAAAATACCATATATTTATTTTTAACTTCGTTCAAACCTTCTCCATTGGATTTATATACCATTTCAACTCAAAATTCAATTAATGTAATTTCTATTTTGACCATCCAAAGCTTTCATTTTTAAGAAATAAAGATTGAAAAAAAAATAACGATTTATTTATTTTTAACTCCATTCAAACCTTTTCCATTGAATTTCGTAGGCAAATTTTTAATTTTGTGATTA…
>ClNAC53bATTAAATTTAATTTGAGTTTTATGTTTAATGAAATCTTAAACTTTTTAATAAACTAGTTAGCATACTAAAACTTAGATATTAAATTTACAATCTTAAAAGTTTAAGACCAAATAAATATAAAATTCAAAGTTTATAAACTAAATCTAACCTATCACTAAATAGGTAATTAAAATTGTAATTACACTATATCTTAATTAAAAAGTTAAAATATTATTTTGGTTTCTACACTCCGAAGTTTATTCAATTTTAATCTACTAATTTCATAAATCTTAAATTTAGCCACTCAAACTTAACTTCTACTTAAATTGATTAAATAATAATAATAACTTTTAGGTAAGAAAATAAAATATAATAAAATATGTAAATATGTTTTCAAAATTTATGTGAAA…
>ClNAC54CATTTTAAGTAGTTGACTTTGCAACCAGCATAAGAACCAAAATAATTCTCTTTTCAAAATAATAATAATAATATAATAATTCTATTCTTAAAGCTCAAGAAGTAAAATTATACAAATATTAAAAAAACCTAAAACCTAAAACTTGTAAAGATTAAAAAAGCAAAATAAACAACATACTCTAAATTCACAATCCAATCTAAAATAATATATTATTATCATTATTATTATTTAGTACGATTGAAATAATAGAATTTAAACTACAAACCTCATAATTATTAGTACACTCGTATGTTAATTAAACTATATTCACTTTGATAAACATATTATTTAAGTTTTCTCAAATGTCTAATTTAGTTTCTATACTTAAAAAAATAGAAACCTCTATTATTTT…
>ClNAC55aCATCCAAGAACTCACAAAATGAGCAAAAGGGGAGTTAAGTAAAATCTAGATATAATAATAAACACAGAATGATATAATCTTTAGTTTTCAAACCCAATTAAAATAATATTTGCACAATGTTTACATATGTTGGTCCTGTTGTAGTTTTGAAGATTAAAGTAATGTATTACTACTGCTACTACTTACTACCACTGTACAAGTAAATGGCAATTGGTGAAGGAAAAGGCAACATCTTCATCACGAAGAAAAGTAGGATTGGAAATTGACTTTTAATGAAGTATTTTATTTTTTGGGTCCTTTGTTTTTTTTCTGCTTTTCTCTCTGGAAAATTTAAAATAGATGAGGGAAGAAAAGAGAGGAGAACTTTGAAGGTGTATCTTTCTTTCTGAC…
>ClNAC55bTGCTATGCAAAAGGCAAAAAAGAAGTTTGGGTTACCGAGGAGATTTACCGAAGAGATGATGTGATCGTTGGATCCAAAACTGCCTCCTCAAATCTTCTAACAAAGATACAAACCTAAGCAGAAAAAAATTTTAGGGTTTAGGGTTCGATTTATGATGACGATAGTGAACGCAAAAGGAACCGAGATGCTTTGATACTCACCGAAAATTCACTAAAAATCCTTATTATGTGGTGGAGAGTGTGTGAAAGTCCTTTTAAGTTGAGATCTAAGATCAAAAAATATATATAGTGATTAGTAATCCAAAACCAAAAAAAAAAAAAAAAAAAAAAAAAAGGATGGATGAAGGGGAAGNNNNNNNNNNNNNNNNNNNNNNNNNNNNNNNNNNNNNNN…
>ClNAC55cTGCTACGCAAAAGGTAAAAAAGAAGTTTGGGTTAGGTTTATCCCATACCGAAAAGGAAAATACATATATATTCAAGTGTCATTTTAGAAAGATTTTTAAGTATTTACCGAAGAGATGATGTGATCGTTGGATCCAAAATTTCCTCCTTAAATCTTCTAACGAAGATACAAACCTAAGCATAACAAAATTTTAGGGTTTAGGATTCGATTTATAATGATGATAGTGAACGCAAAAGGAACCAAGATGCTTTGATACTCACTGAAAATTTACTAAAAATCCTTATTACGTGGTGGAGAGTGTGGGAAGTCCTTTTAAGTCAAGGATCTAAGATCAAAATATATATGTAGCGATTAGTAATCCAAAATTAAACCAAAAAAAGTATGGATGGAT…
>ClNAC56aATTTGAAAAGGGTAAGATTCTTATCCATTCATTTAAATATATTTAATGAAAATTTTAAATTTAATTTTCACATAAACGTCCCACAATATTGCCATTTTATTGATGTTCTTGTCAGTTTGATATATATGAAATCTTCACATTTTTTTAATTTAAATGTAAATTACAAAATAGTCTTGAAAATTTATTATTATTTTAGCTTAAGATAGAGTATAATATATATATATTTTATTTAATAGTGAAAAACTAAATATAGAGACAATAAACAAACAACCATAACAAAAATCATTATCAAACCGGATTTTAGTTTGTGAATTGAAAAAATTTTGAATATAAAAAGAAAAAAATAAAATAAATGCAAAACTAAATTTGGAAAGTAGAAAACTAGGGCAC…
>ClNAC56bCCAACAACTTTTTCTTGTAACCAAAATTTGTAGGCTTTGTGAATTGGGAGAAGGTGGAAATATACGGCCACAGAAATATATATATAAAACAAAATTAAATATATAACGAAAATATCAAAGCTTCAGAACTGGCTTTTTCCTTCTTTGATTTATATTTTGGGAATCATTGGGGGACTTATTATCTACATGTGAACTATTTGAAAGCGCTTTAGAAACACCGAATAAAAAGCTACCACGTTGTGAAAGCTAAAGATTAATTTACTAAAATAGCCCTAGATATTGCGGTAACTGAGGGCTGACGCCAACTGGAATATGGGACGTTCATGAATTGACACGTGTAATTCCAAAATAGAGATGACATGTGGGACAAGCTAGACGACAAAACAAAGG…
>ClNAC57TTAATTCGATTATATCTATCTATCTATCTTCCTTTAATCTCCAAACCCTTTTCTCACTTCCCCATTTTCCCCGATATATATACAAAACCTTCCTTCTATTTCTCTTTGGGGGATCCTTTTCTTTTCTTTCTTTCTTCTTTTCTTTTCTTCTTTCTCTTTTCCAGATTCTTGGACAAACGTTTCTTACAAGCCCTTTACTTCTTAAATTCACACATCACCCACACACACTCTCTCTCTCTCTCTCTCTCTCTCTCTCTCTCTCTCTCTCTTACTATAATAATACGTATTCTCCAAGTTCTTCTCGCAAGACGCTACTAATCATATATATTTCATATTTATTAACTATACTTTTAATTCACCATATTTAGAATGTCGGCACCGCGCGTGCTGC…
>ClNAC58ATAATTGAAAACTATAATTTTTTTTATTTAATTTATTTTTTAAGAAGAAGAAGAAGAAGAAGAAGAAGAAGAAGAAGAAGAAGGATCAGGTTTTGTAAGTTGAAGAGAGATTGGGTATTATAAATGGGTGAGTTGAAGTTTGGATATCAAAAAAATTGATAAACCTTGAAGAAGAAGCTGAGAAGCAGCCATATCATACCTACACTCTATTTTTATCTTCTTTATTACAGCTAACACTTTGACAAACATGTTCATGCAAATATCCATTTTTCTACGCCAAACTCTTTTACCAAAATGCCATTCCTTCTTTTTACATCTATAAATTGTATGGGTATCTACGTATTTCTCTATTTGAGCTATATCAAAAGTTTTTTTTTTTCTTTCATTCAAT…
>ClNAC59GGCCGAGGTATTTCTTAAATTTGGGTGAAAATGTGTAAGATTTGTTTTTTTTTTTAAAAAAAAAACCCCTAAAATGTAAGGGACTAATTGATTGGATGTTGTTTTTTATGTTTTTAGATTCAACAAATATTTTTTAGCATACAATTTGGAGCATGTGATTCTCCAAATCATGTAAATTTAGAAAACAACAATTTTATATTTTCAATGTATCCAAACTTTAAAGGGTAAATGTTTTTAAATGGCAAACTCTTAGAAATATTTTCAATGTTATTGTCTATCAGTGTTTACATTAATAAATAATAATATTTTACTTTATTTATAAATATTTTTACTTATTTTGCTATATTTGAAAATAACTAAACATTAAATATTAAATTTTAAATTTTAAAAT…
>ClNAC60TACCAAATTGCAAAATTTGTACCTTTTTCCCTTTCCTTTTCCTGCGTGCCAAGGTCTAGATAATTAATAATCTAAGAAAAATACGTAGCTATTTGATTTCATAACCATTTTAATTTTAGTTAATGTATGTCTTGTTTTTTTCCCTTTCTTAATATTCACTTTATTCCTGAAGAAGCATATAAATTGTTGATCAAAATTTAAAAATAAAAACAAGTTTTTAAAACTACTTATATTTTTCTATTTTTGAAATGTATGCTTGTTTTTTCCTTAATGTTTATTATTCACTTTCCTCCCTCTAAAAAAAGTTGTGAATTCTTAATCAAAACTTGGAAATAAAAACAAGGTTTTAAAAACTACTTTTAGTTTTTCAAAACCTAGCTTGGTTTTTTAA…
>ClNAC61aATATGTCACTAGATGAGCTTTCTTTTAGTTTTTTTTTTTTTTTATTACTAAAATTACATTTATGAGTTTAGTAAAGTCAAGCTGAATAAAGACATGTGACATGATGTGTTTAATCTTTGTCTTCAATTTTTAATTGGAACACAAGCCAATTTGTAATTAGTTCCAATTTCAATAATAGAAATTATGTAACGACTTATGATTGACCAAAAATTCTTATACCACATTCACTTGGTCTCATTTAATTTAATTTGAATTTAACATTTGTTTGTCATAATTGATATTGGAATGCCTTTAATAATGCAGCTGCACTTTCGTGTAATCTTGAGCATGCGAATAAGTTAACTTGGTTCATATCAATTTATTTAGAATAGTGCCTCCTAACTTAGAAGG…
>ClNAC61bTTAGTCCTTAAAATTTGATTTTTGTTTCAGTCTAGTTTTTAAGTTTTAAAATATTACAATTTTACTTTTAAGATTTGAGTTTTGTTTCAATTTAGTCCCTAAGTTTTAAGACTTTACATTTTTTAATTTCGATTTTTCATTAAATACTCACTTTTAATCATAGAGTTCCGTCTCTATTAATTAGTTAAAAATAATTATGAAGTTAAATTTTAAATTTAATTTTAAAAGTGATGAAAAATAGTGAAACTTAATTACTCAGGATTATTTAAAATTAATTAAATTGATTAAAGTACATTAACACGAAAAACAAAAAATGAGTATTATCTAGTGAAAATTCGAGGTTAAAAATATAAATCTTAAAATAGGAGGACCAATTTAAAACAAAGGATA…
>ClNAC62CTTGTGGGGAAGGGGAAGGGGAAGGGGAAGGGGAAGAGGAAGAGGAAGAGGAAGAGGAAGAGAAGGAGAAAAAGAAGAGGATCGATTGGCAAAGAAGGTAAAGAAGAAGTAATCGGGCGGAGAGATTCTTTGTTTTATTAAAGAGTCAAAAACTGAGAGCTGAAAGAGAGAGAGAGAGAGAGAGAGAGAGAGAGAGAGAGAGAAGAAAAGAGAAGAGAGTGCGATTTACTTTTCAGAGAAAATGAAGAAAACTGTAAAAAGAAAACAAACTGAGCGTGAGCCACTTTAATTTTTAATATAATATCCTTCTTTTTTTTTTTTAATTTTATTTTCTAATTTACCAAAATGAAAAAACGCGTTTGTTTTGTTTTATGACGCGCGGCCATTTGTA…
>ClNAC63GAATTTGATAGCCAGTGCGTCGGTAGTGGATGTTTATAACAGCTGGAGGTGGAGCAGGAGCAAAGACAGAGGGAGAGGCGGAATCTACTCCATCATATACGAAGACTTGCATTGACTGGGTGTAGTGGATGATGACGACGGCGATCTTCGACTTCCTATAGAAGTTATTTATGCGTTGTGGCCTCGTGGGGCAGGCCGACTCCAATAATTCAGCCCGAATAAATAAGAATAGAAAGAAAAAAAAGAAACCATCTATGAAAGGGGTTATTACATGCACTCGACTACTTGAGATTGTTTTCTTCCTTGTCTCCCATTAACGTTTAAGATCGAACTAACAACTATTTCTTGAAATAATGCATAATACTAAGTAACTTACTTTGCAATTCATGCA…
>ClNAC68NNNNNNNNNNNNNNNNNNNNNNNNNNNNNNNNNNNNNNNNNNNNNNNNNNNNNNNNNNNNNNNNNNNNNNNNNNNNNNNNNNNNNNNNNNNNNNNNNNNNNNNNNNNNNNNNNNNNNNNNNNNNNNNNNNNNNNNNNNNNNNNNNNNNNNNNNNNNNNNNNNNNNNNNNNNNNNNNNNNNNNNNNNNNNNNNNNNNNNNNNNNNNNNNNNNNNNNNNNNNNNNNNNNNNNNNNNNNNNNNNNNNNNNNNNNNNNNNNNNNNNNNNNNNNNNNNNNNNNNNNNNNNNNNNNNNNNNNNNNNNNNNNNNNNNNNNNNNNNNNNNNNNNNNNNNNNNNNNNNNNNNNNNNNNNNNNNNNNNNNNNNNNNNNNNNNNNNNNNNNNNNNNNNNNNN…
>ClNAC69TGGAAAGCGGAGAGACGGAAATTAGGAATTTTCCTTTTTGCTTCTCGGAAAATAATTGTACTTTTTTTTTTTCTTTTCTTTTTTTTTTTTTTTCAGATATTAGAGGAGGAAAGGGGTATTTATATAGTGTGGCGCCTACATAAGATAAGTACGGTCGTCCTTGTCGGACTGTTGGATTGGCGGGCCCACATGGGACGATCACCGGTGAGAACTAACCACGTGGAAGTCTAAAGTTTATCTGATATGAATAAGGGTCCAAGCTCCCGGTGCATGAACGTTGAACCGTCACGAAAGAAACAGAAGTGAGTCATCGAGATAGAAGGACACGTGTCGAGATCTGCATTCATCTTCTAGAACTGGGTTTCCTACTTTTTTTTATTTTTCCTTTTTA…
>ClNAC71TCTCAAACTCTATCGACAATCTTGATTTTCCCTTCTGATATAATGAATGCCCTTTGCGATTCTCTAATTAACTCTTCCAAATGATTTTGTGTTACTCAAAACTCTATTTATACCTTTCTGTATAAATAAATAACTTTATCTTTCAAACTAAATACCGCGGGAACTATTATTTCTTGCGCGCCCTTTTTCAATTAAATACTAAAATTCTCATTTTTTGTTTTTTTTAACCCCTGTTGTATCGATCCATTATTACCCATTCAATTTAAACTTTCTATTAAGATTCTAATACTTCATTCTATTAATTCGACGTTTCAAGAACTTTACACACATTTAATAATTCAATGCATGAACAATTTTCAAAAGTATGCAGGTTCTAAATTGATTCACTTAT…
>ClNAC72AATTTTTTCATTGAATGACGAATATTATTATTATTATTATTATTATTTTACCAAATTTGTTTAAAAAATTAACTTCAAATTAATAATGAAGAATAATTTTAAGATTTATTACCTGTAAAATGATTTTGTTGGGACAAATCTTCCACTTCTACCACAAGAATAAGCAAAAATATAACATAAAAATTAAAAGAGAGCAATAAAACTGGAAAACACAAAAATTAGAGAAAAACCATGGCCTACTAGAAAGAAATCCACTATGTGAAAATTGTTACAATTACACAAAATAATTCTCTTTTTCAACCACAATTACAAGAGCACACACTTTCAAAGCTTTTATGCTACGCACTCTTTTTTCCACTCTCAAACTAGAGAATACAAAAATAATTTAATT…
>ClNAC73TTGATCCCTTGTGTTATTCGTGGACCTGAAATTTCAGCTCTGATTGTTAGAACATTTGTGTGTGTGTGAGAAAAGAGAGAGAGAGGTTGAAGATATAGAAATGGAGGTTAAGTAAGGAAAAGAGAACAAAAAAGAAAAAAAAAAAAAAAAAAAAAAAAAAAAAAAAAAAGGTTTCTTTGATCTCAAGTTTGGTGGTGTGTATATGTGCATAAGAAGAGACTTTGATGAGAATAAATGCAGTTCTAGGGTAACTTTTTATTTTTGGGAACTGAATAAAGGTAATTTATTTTATTTGTTATAGAGTACTTGGTTTGGTTTGGATTTTAAAACAAACACTCAAAGATATGAGAAGAAAGAATTGAGTGGAGAGGAGGCTACCTAATTTGTTATA…
>ClNAC74AGAGAGAGAGAAAGAATTAATAATTGTTGAACACATTTCTAAATATATATATATTTTCTCAACCACATGGAAGAAAAGGAATTTACAATTCTAACATCTTCATCGAAAATATATACCTTCACTAGTTGATCTAAACTTTGATTGACGACATTGTTATGAAAAAATTATCAATGTGAAAACCGTCAAGTTCGCCATTACAACAACTTATAATTTTTTTTTAATAACAACTATAGGGATGGAGGATCAAATCTTCAACTTCTAGGAATGAAAGTTATGTCAATTACCGTTAAGTTAAACTCAATTTGGCATTATCGCATCTTATACTTTTTAATTAACACTAATTAAAACTAAAAACTCTTGAAATTATTATGTTACGTGGTATTCAAGAAAA…
>ClNAC75aTCAAAATCGAGATACATAAAAAAACTTTAAAATGTTGTTTTTAGAATTTGCACCACGTACTTTGGATCACAAAATCCGATAACGATTTTTCAAATTGTTTACCAAACATATATTTTATGCTACAAATATAACAAAATCTATTAGTGATAGACTATATATAGTACTAACATACTCTTGTCAGTGTAACAATGATAGACATTGAGAGTTAGATCTAAATTTTATTATATATTTGCAAATTCTTTTGCATACTGTATTATATCGGCTAATACTTTTACGTCTAATTAAAATTAAAAGTATAAAATACCAAAATTATATTTGAAGGTAACATAAATAATAACCTTAGTTTATACAAGGTATACGAATAGAAAGTAGCTTATAATATAAACTATA…
>ClNAC75bATTCTTACACGTTGTCCTCGTCTTCGTCTTTGTCGTTTTCTTTGGATTCAAAGGAGATCAGAGATATATAATATGCTATTTTCTTGTTCTATCTTTCAAGCTTGATATCAACTTGGTATGGTGAATTCTCATCACTTTGAAGGAAAAAAGAAAACTTTTTCACAACCCACTTACTAAAATTGAATTTTACAAACTGGGTTTTGTTTAGAAATGAAGGAAGAAGAAGAAGTTTTGATTTTTTTTTTTTTTTGGTGAAACCCCACACGAGAAAGATCTTCAGAGAAGAGAAAGAACTTACCCTAAAGAAAGAAATAAAGAGAGAAAAGAGGGAAAAAGAAGAAACTGTCGATGTGGGTTTTGAGAGCTATAAAACTTGCTTTAACAAGAGGG…
>ClNAC76AAATTCCTCTGCCGGAGAAACCCGAAGGTGTTTTCGGCCCTTATTTGTAGCGCTCAAAGCGGAAACTTGTAGCTGAAGGCTTTCTTACTTGCCTGCGTAACGTGAATACCATTGGCTGATTTCATCATTCGTTTGGGCCGTTGGATCTGCGATTACAAATATCCACTTCCATTTTAACAACACGTGGCGCAATTCCACCTAAGCGATTGAATGCCTAAGCTGACTCAAATTGTTTCGTTCTGTGCTCTGATTGGTCTAATGACGGCTATGTGGAAGACTTTTTGGCACTCCGTCTCGACTTCAAGATCCCTTCTTATCGGTACAAATTGAAATCTCCTAAACAATTTCTTATCGGCCCTTATTGTTATTTAGGTTTATGTTTACTTAGTCA…
>ClNAC77TCACATACTTATATTATTTGTTAATTAAATTGATTTATGTCTAAGCCCACACATTAGGGGAAAGTTTTAGGTGTATTAAGGAAAAGTTTTAGGTGTAAAATAGGGTGTGGGAATATAAAACTTAAGCTTTTAAGTACAATGATAACTCCATAAAATGAGACTTTTATTGACTCAAATAATGTATACGACAGTTAATTGTTAAGTTTTGCCATTTGTGAACAATCATCATCTTTGTTAAGATAGGTGTTTTTCTAGTATATATTTCATTTCAAACCTATAATCATCACATCAATATTATTAATCTCTCTCATACATGATGATTATGTTGAAATCAAAACTAATTGATGACAATATTAACCTTGTTGCCCTTTGGTCTATCAAACCAACTTTT…
>ClNAC78CATTTCATATCACCAATTCACATTATTATCTTCAATTATTCTACTAAGAAATATATATATATATATATCCATTATTTTCAACATGTTATGATCTTCTTCAATGAGTGAAAGCAAGTTCATCATAGTAAATAAGGGATGACCATAGAATTTTTGTTCCAATATACTATAATAAAGTCTTATCATTAAATCGAAAATTTAAGTCAATTGGCCGTCTACGGAATATTTTGGTGAATGATGCTTTTTGAAAAAAAAGAAAAAACAAAGTAAAACATAATTATTCTTAGAAGAAAATTAGTGAAGATGTTTTCAATAGCTTTGTTAATTGTTTTTATAATTTTGTAACTTTTTATTTATTATTATTTAACAGAATATGCATGGTTGATGGATCACT…
>ClNAC79aATTTTTGTCTGAAAAATGTTTGATGCGTTGACGAATTGGGTCGGATCGGATGGGAAGAAACTTATAGTCCAATGGAAGGGTTGTGAGGGTTTTAAGTGGGAAAGAAAATGATGGGTCCTTTTAATTCCAAGTTGATTGAAGTTTGTGTGTGGTGGGTTCAGAGCTCCTTGCAGAAGAAAACAAAAACAGAGAAAGATTATAGAGAGAGATAATAAAGAAGAAAGAAATGAATGAAAGTGAAAAAAAAAAAACAAGAAAAAGAAAAGAAAAAAAAAAAAAAAAAAAGAAGAAGAAGATGAAAGAAGAAAGGTGGAGAAGTTGAGGTTATGGGGGGAAAAGGAAGGAAAATGAGAAACACGAAGGGAAGTGAAGTTCCATAAAATAATATGA…
>ClNAC79bGTTTTGAAGTTAAGTCTTAGAATTACAAAGAGAGAAGAACTGTGAGAAGCTACACAGCTTTAAAACGAGTTTTTAATAAGAGAGAAAAGGGAAAAAGGGGAAGAAAGAAGAGAAGAAGAGAGAAAGAAACGGTTAAGAAAAAAGGTGTGGAAAAAAGTAGGGAAAGAAGAGAAGAGATGGAATGGAACTAAAAAAGTTAGGGAAAAGAAAGGAAAGAAAGAAAAACAGAAGTGAAATATGGATATTGTGTTATGGGCTTATGACTTTGAGGGGGGGAAAAAAAGGCAGAATGTGAAACAGAAGGGCCCTAAATAGTGGGTTTTTAAGAGCAACGCAAACGTGGTTTGTAAGCCAACTCTTTGGTGAGGTTAGTTTTAAGCCTTTTTCATT…
>ClNAC82CGTGTAATTAATATGTATATTTCCCTTTGTTGTAAGGCTTCCTTATACTGTTCCTAATCAGCTAGGATCAACACTATTTTAAAACCCCATTTTCCTATCTTATTTATTATTTGCTACAATTTTTACTATGTTCACATTCATCATTTCTTTATTTTTTATTCTTTGCTACAACATTTACTGATTTCTCCTTAAACTAAAATAGTTTACACTTTAAACACATAATATTATAACTCAAACTAAAATAATCTACATCTCCAACACAAACTATATTACAACCCAACTACAATAATTGTTGACTATAATAACTAATTCAATGCCCCAAATTGCCTCCAAAATGAAATGATATAATCATTAACATCTTTGTTTAATTTTTTTTTTTAAAGAAAATGGA…
>ClNAC83CGACGCCCAAGAAGAAGGAGAAGAAACCCAGAAGAAAAAAGGCGAAATTGGTGCAACTCGTGCAAGTGAAAGGGGGAATTCTTATAGTTGGAGAAAGGGAATCATGGGAAAAGGGGAGAAGAAAGAAGAGGCATAAAATGGAAAAAGAAGGGAAATTAAAGAAAAGGGGAAAAAGGTAAGAGGAAGAAGAGGAGGAGGAAGAAGAAGAAGAGGAAGAAGAGGAGGAGGAAGAAGAAGCGTGGGAGTCTGAGAAGGAAAGTGAAGGTTCTTTATAGTAATGGGTGCGCTAAGAAGAGAGAAAGGAAAGGAAGAAGGAATAGAATTGGACGACATGTTTGGCGTAAACAAGACTCAATCTATCATTTTTCTATTTTTTTCTTTTCTTTTAAAG…
>ClNAC87GATTCATCAAAGTGAGCTTAATCCAATGGTAATAAACATGATTTTTTTTCTTAAAAGTTGGAGGTTCGATCCCTATCTCATAATTATTGTACTAAAAAAAGAAAAAAAAACTTTAATTTTAAGCAATCCAAACGACTTATTGTCTTTTTTCCTTTTCTTTAACGCAACAATTATGGGTAATCAAACATTTGAGCTTAAGAAAATGAGTAAATGCTAAACTCAAGCTTACTCACTTTGACCAAGAAAATTTAGTTGATATGTAGTAAAGATTATAAACAGATCATAAACCGAAGCTTGACTAAACCGTTACAAAATAAGGTTAGAGAAAAGGGAGAGAGAGGGGAAGAAAAACATATGTTTTTGGTTTTATATAAAAATGAATGTGAAATGG…
>ClNAC92ACTTTATTATCTTATCCACCTTAAATTTTAAAAAGCATATGTTGTTGCAATTTTTACCTTAATAATGGTGGATTTTTTGGTTTGAAAAATGTTGAAAAAGTATTATCATATACGTTTAATTAATTATAAAATATATAATTGATATAAATTCATATGATATAGACAAACAAAACTAGGGTCGATTTTCATTAAATTTTGAAAGTTTTAAGTTTTAATAAAGTTGTTTAATGACCAAATTAAATTTAGTTCCACGATAATCGACATGATTTTATACCTTAGAGTTTGGAGATTTGACCCTTCATATATCCCACAGTTGTTGTATAATTAAATTTCATTTTCAATAAAGTAAGATTTTATTTTTTTAGTAGTATGAGGTGGAGTTATTCAAACC…
>ClNAC96CTAAACTTCTATAAGTGTTAAAATTAAGCTCTCAAGCTTACAATAATTGTGAAAATTAAACCCACACAAATGATAAAAATTGAACCCACGAATGATAAAAATTGAACTCTCAAACTTACGTAAATGTTACAATTTATACAATAACGTAAATTTGAAGGTTCAATTTGATCTAATTTAAACATTTATAAGAGTTTGAAGACTTAATTTTTAAAATTAAAAGTTTAAGAGTGTAATTGCAACAACTATCAGTATAAATTATACTGTTAATGGTAAATAATGAGATTTATTATAAGGAATAGCTATAAAAGGTCGATAATCTTAAGAATGCAATTCCATTTGTTTCCGAAGCACCTGCGCTCTCCGCTCTCGCAAACAACCACTCTCTCGTTTT…
>ClNAC97ATTGCACGTATAAAGTTTATTTATTTTTGTTTAAAACAATATTAGAAGCGTTAATATGTTAGGAGGTTAAAAATTGCGATATATATATAAATTTAAGATTAAGTTTGTAATACTTTGTAAACATTTGTCATTTAAGAAATGTTTGAGACACTAGGTTGAATTATTAAGTATGAATTTAATATGTTAAAGTTAGAAAGTTTGTGTTTGGGGTACGAAGTTGTAAAATAAGGTTCCTAAAAAAGTATGCACAATAGAGAAAGAGGATGGATAAATGTACAAATTTTAATAGTGAACAAGTAATGACTATACATTAAATTTTGCATTATTTATTATATTAATTAATTATTTAATCCGAGAAGCATTATTTAAACTAATACTTCTACATTTAAAA…
>ClNAC98TTAAAATATTATTTAGGCCTTTCCACCTTAGATTTTATTCTATTTTTATCCTCATATTTTAGATCTTCAAATTTAGTCCATACTTTTTTTTTTTTTTTTTTTTTTTTTTTTTTTTTTTTTTTTTTTTTTACAATTAATCTAAATAGTTAATCTTATGGGCTTTTCTTTTTTTTAAAAAAATATCTAGCCTTTCTATTTATAATTTATGGCAATATAGCCACATAACATCTTTGCTACGCAAAAATTATTATTAAAATAATTGCAATGAGTAACACTTTGAATAATTGTAAATATAACAAAACCAATTAGCGATAGATTCTATCGTAGAAAGGCTCCTATCATTGATGATGTTCAAAAACTAAATTAAAATTGGTGTGATATTCGCAAATTC…
>ClNAC100TATAATTTTGTTTTGGGTGGGAATGGAAGAAAGAAAAATTCATGTGTTGAAACCCCAACACCCCTTAATATACACCCCCCCCCCCCCCCCCCCCCTTTCCCTGCACTGCTGCCTAACACAACTTTCCTTGATTTTTTATTTTATTTTATTTTATTTTATTTTAATATTTCGCATCATCACCATCGTCACCACATATGGATTCTATCTTTATTTCTCTGCTCAACTCAAATATTATTTTCTTTATACCAAAAGTAAGATTCATTTAAATCCATTTATAAAATAAATAAATAAATAAAATAATCAATTATCTGAATTATGAATTATAAAAAATATTTCTAATTTACTTCTTACTTCCTACCCTATATTTATATTATATTTATATTGTTATAA…
>ClNAC104CTGGTGGAGTCTATTTATTTACTTTTCTAGTGTATTCTAAATTCAAGTAATTATTCAATATAATATACAAATTACAATAAGATGCTTGAGAGAGAAGTGCGTTAAATTTATATTTAATTGTTTGATGGTTTTTGCATTGTTGTGACAAATTCATTGAATAATTTTATTTTATTAATGACGTTTTTTGGAGCTAAATTTGAAGTAAATTTGAATTAATTTGGTCATTGTTAAAACACTCTTTGACACATCTCAAGTAGTTCAAAATCAATAATGTGAAAATCGAATTTAAGACTGAGTAGTAAACTAGTTTTAGATGATTAATAAAGTCATGTTTGGAAGTGATTTTTAACACATTACTTGTGATTTTAACTATTTTAAAATTACTCTCAA…
